# Supplementary material for: Clinical Outcomes of Plasma-Assisted Saline Irrigation in Nonsurgical Root Canal Treatment: A Preliminary Retrospective Cohort Study
Source: Biomedicines. 2026 Jun 19;14(6):1389. doi: 10.3390/biomedicines14061389 (PMC13296406; doi:10.3390/biomedicines14061389)
Supplement: Supplementary file 1 [file biomedicines-14-01389-s001.zip]

Archive with 1 entries (1 files):
- biomedicines-4340269-supplementary.pdf
